# Supplementary material for: Pro-Apoptotic and Anti-Invasive Properties Underscore the Tumor-Suppressing Impact of Myoglobin on a Subset of Human Breast Cancer Cells
Source: Int J Mol Sci. 2022 Sep 29;23(19):11483. doi: 10.3390/ijms231911483 (PMC9570501; doi:10.3390/ijms231911483)
Supplement: Supplementary file 1 [file ijms-23-11483-s001.zip]

Archive with 1 entries (1 files):
- ijms-1816876-supplementary.pdf
